# Supplementary material for: Performance of urine cotinine and hypomethylation of AHRR and F2RL3 as biomarkers for smoking exposure in a population-based cohort
Source: PLoS One. 2017 Apr 28;12(4):e0176783. doi: 10.1371/journal.pone.0176783 (PMC5409156; doi:10.1371/journal.pone.0176783)
Supplement: S1 Dataset — (XLSX) [file pone.0176783.s001.xlsx]

## Sheet: Data
No_	case_control	age	sex	smoking_status	pack_year	Cotinine__ng_ml_	AHRR_methylation%	F2RL3_methylation%
1	case	65	1	2	45	not done	26.93	56.41
2	case	56	2	3	1	not done	61.98	75.36
3	case	55	1	3	40	not done	40.12	61.48
4	case	61	1	3	70	not done	48.61	77.8
5	case	64	1	2	60	not done	49.64	68.7
6	case	66	2	1	.	not done	no DNA sample	no DNA sample
7	case	70	1	3	50	not done	48.19	65.19
8	case	56	1	3	30	not done	no DNA sample	no DNA sample
9	case	60	1	3	30	not done	44.59	75.44
10	case	70	2	3	35	not done	31.52	57
11	case	74	1	2	20	not done	58.1	79.73
12	case	71	1	3	50	not done	55.79	62.22
13	case	61	2	1	.	not done	81.56	80.75
14	case	57	1	3	45	not done	58.3	77.78
15	case	56	1	3	80	not done	45.04	53.53
16	case	61	1	3	67.5	not done	no DNA sample	no DNA sample
17	case	61	1	3	75	not done	29.62	50.15
18	case	77	2	1	.	not done	75.37	86.85
19	case	61	2	1	.	not done	73.08	80.2
20	case	53	2	1	.	not done	77.7	83.42
21	case	74	1	2	30	not done	45.88	63.61
22	case	64	1	1	.	not done	52.66	71.13
23	case	63	2	1	.	not done	80.04	83.96
24	case	70	1	3	20	not done	no DNA sample	no DNA sample
25	case	54	1	3	30	not done	36.73	76.62
26	case	60	1	3	40	not done	31.57	53.55
27	case	46	1	1	.	not done	73.59	76.14
28	case	58	1	1	.	not done	46.92	74.36
29	case	64	2	1	.	not done	75.53	85.57
30	control	75	1	1	.	26.8	79	80.39
31	control	50	2	1	.	2.84	72.48	84.4
32	case	63	2	1	.	0	76.55	78.02
33	control	63	1	3	80	995	52.17	64.71
34	case	55	2	1	.	42.2	78.99	79.95
35	case	73	2	1	.	0	71.09	72.81
36	case	65	2	1	.	8.32	71.27	77.84
37	control	69	1	3	30	119	47.24	67.63
38	control	53	1	1	.	16.3	82.45	83.17
39	case	65	2	3	30	1550	52.58	71.63
40	control	59	1	3	15	984	46.45	73.4
41	case	63	1	3	.	0	36.45	69.17
42	control	61	1	3	30	1860	55.58	80.48
43	control	67	1	3	26	593	45.07	59.87
44	control	54	1	3	.	1140	31.97	64.53
45	control	58	2	1	.	5.38	78.29	84.25
46	control	57	1	3	80	2410	18.33	48.19
47	control	51	1	1	.	2.37	78.37	81.97
48	control	63	1	3	15	1740	46.28	67.91
49	control	55	1	3	15	1910	46.31	79.78
50	control	60	1	1	.	1.59	73.31	83.53
51	control	67	1	1	.	2.38	73.84	80.65
52	case	39	2	1	.	14.5	78.76	81.45
53	control	46	1	1	.	8.17	74.2	84.96
54	control	61	1	3	15	1620	51.62	72.83
55	control	54	2	1	.	not done	81.64	84.31
56	case	53	1	3	70	1550	38.39	63.04
57	control	53	2	1	.	2.52	70.76	79.04
58	control	49	2	1	.	9.73	73.29	83.28
59	control	39	2	1	.	3.36	77.6	82.15
60	control	50	2	1	.	1.46	79.13	81.94
61	control	58	1	1	.	3.49	69.15	83.95
62	control	40	2	1	.	4.22	72.26	79.44
63	case	62	2	3	13	1910	60.15	73.47
64	control	68	1	3	40	2390	34.13	63.68
65	case	66	1	2	32	11.1	64.66	79.02
66	control	68	2	1	.	not done	74.38	82.58
67	control	66	2	3	5	2480	57.99	71.54
68	control	64	1	1	.	0.25	79.87	80.5
69	control	74	1	3	70	472	71.88	80.22
70	control	58	1	3	4.5	107	75.06	84.54
71	control	58	2	1	.	2.03	75.66	81.18
72	control	56	1	1	.	3.86	65.5	76.03
73	control	56	2	1	.	0.37	68.12	78.98
74	control	62	1	3	40	1470	no DNA sample	no DNA sample
75	control	59	1	3	20	2150	33.8	70.82
76	control	62	1	2	60	2.27	52.94	74.26
77	control	63	2	1	.	3.36	76.13	80.18
78	control	70	1	3	50	841	44.67	76.45
79	control	71	1	3	180	1780	59.48	72.12
80	control	78	1	2	122.5	0.92	67.67	80.43
81	control	50	1	1	.	104	72.06	87.06
82	case	70	1	3	6	901	46.45	66.7
83	control	51	2	1	.	19.7	81.93	84.63
84	case	59	1	3	43	1270	42.47	65.58
85	control	58	1	3	2	908	54.45	74.12
86	control	58	1	2	33	16.6	no DNA sample	no DNA sample
87	control	75	1	2	100	10.5	39.3	73.07
88	control	67	2	3	8.2	567	66.68	79.33
89	case	71	1	3	25	181	59.23	72.44
90	control	64	1	2	15	14.2	67.51	74.74
91	case	65	1	3	50	1170	22.16	59.96
92	case	77	1	2	4.5	6.03	73.41	79.38
93	control	62	2	1	.	8.53	54.29	analysis failure
94	control	71	1	1	.	2.33	81.45	84.62
95	control	73	2	3	9	128	71.98	68.04
96	control	70	1	3	52	1080	72.06	analysis failure
97	control	73	1	2	100	4.83	45.93	75.1
98	case	73	1	3	42	970	48.78	76.64
99	control	60	2	1	.	31	68.7	80.43
100	case	66	2	1	.	2.72	81	82.75
101	case	72	1	3	28.5	770	64.68	74.13
102	control	61	1	1	.	4.14	78.83	81.87
103	case	61	1	2	19	1590	57.44	82.14
104	control	73	2	1	.	1.38	70.75	79.31
105	case	73	2	2	5.4	2.77	47.57	64.12
106	control	62	1	3	45	1070	48.79	69.01
107	control	72	1	2	14	2.6	60.6	81.71
108	control	62	1	3	43	1380	61.89	75.49
109	control	63	1	2	21.5	6.51	68.47	74.72
110	control	61	1	3	44	2530	65.24	70.75
111	control	66	1	3	19.5	1590	30.13	53.13
112	control	61	1	3	30.75	2.21	50.41	74.72
113	case	62	1	3	26.25	599	55.1	61.03
114	case	61	1	3	43	2760	33.94	54.81
115	control	65	1	3	45	2210	53.56	72.29
116	case	71	1	3	.	968	34.63	62.31
117	case	68	1	3	12.5	795	37.67	71.88
118	control	66	1	2	15	17.6	47.9	77.91
119	control	66	1	3	23.5	1730	48.64	74.7
120	case	60	1	3	22.5	2280	49.77	75.69
121	case	59	2	3	2.5	1310	35.92	53.05
122	control	67	1	3	47	1340	55.87	69.73
123	control	60	1	2	.	0.98	59.71	63.47
124	control	56	2	1	.	0.84	65.23	79.26
125	control	65	1	1	.	1240	no DNA sample	no DNA sample
126	control	67	2	1	.	2.64	79.74	83.24
127	control	66	1	2	30	2.56	68.07	88.42
128	control	66	2	1	.	2.02	84.62	84.15
129	case	71	2	1	.	0.549	74.12	86.56
130	control	73	1	2	100	0.79	51.58	76.66
131	control	60	2	1	.	1.76	77.49	82.78
132	control	76	1	1	.	7.58	59.27	analysis failure
133	control	63	1	2	17.5	2.71	63.58	72.51
134	control	55	1	3	35	2760	49.4	analysis failure
135	control	63	1	3	42	1150	37.33	67.45
136	case	61	1	3	21	2290	53.86	69.29
137	control	62	1	3	44	1010	34.27	60.63
138	control	61	1	2	37	3.17	65.15	77.05
139	control	70	2	1	.	0.41	70.85	83.48
140	control	61	1	2	.	4.45	61.94	77.98
141	control	64	1	1	.	1.74	68.73	analysis failure
142	control	74	2	1	.	0.92	82.79	76.34
143	control	69	1	2	41	2.01	47.27	78.02
144	case	60	2	3	3	963	59.54	80.67
145	control	69	1	2	1.8	2.16	72.21	76.91
146	control	63	1	3	46	1180	32.68	60.39
147	control	62	2	1	.	2.76	67.05	75.19
148	control	52	2	1	.	2.36	77.22	82.89
149	case	66	1	3	48	1230	37.58	66.35
150	control	76	1	3	1	1050	62.18	79.35
151	control	71	2	1	.	4.07	80.57	83.22
152	control	74	2	1	.	4.41	79.26	82.42
153	control	71	1	3	30	414	71.64	71.34
154	control	69	1	2	15	2.06	62.95	74.88
155	control	81	1	2	.	0.84	83.9	80.99
156	control	72	1	2	25	245	19.88	20.58
157	control	70	2	1	.	0.32	62.46	83.22
158	control	65	1	3	24	387	66.43	82.21
159	case	62	2	1	.	0.406	75.11	79.44
160	case	66	1	3	36.75	1380	41.45	78.2
161	control	64	2	2	7	0.49	59.75	75.16
162	control	74	2	1	.	2.26	80.77	80.82
163	control	60	2	1	.	4.3	72.47	79.41
164	control	62	1	2	38	1.37	69.71	72.69
165	control	65	2	1	.	1	79.98	81.42
166	case	66	1	2	30	2.38	72.25	81.75
167	control	60	1	2	40	992	55.45	74.56
168	control	74	2	1	.	1.71	76.61	78.13
169	case	71	2	2	26.4	1.58	60.99	83.64
170	control	69	1	1	.	not done	65.11	80.52
171	case	62	1	3	92	1750	43.36	76.64
172	case	63	1	3	40	2020	64.07	78.28
173	control	75	1	2	100	3.93	no DNA sample	no DNA sample
174	control	71	1	2	50	551	no DNA sample	no DNA sample
175	control	63	1	3	50	834	57.66	82.57
176	case	68	2	1	.	2.85	73.8	78.39
177	control	54	2	1	.	0.24	69.5	81.07
178	control	71	1	1	.	1.48	66.18	79.58
179	control	65	2	1	.	5.57	85.17	85.65
180	control	77	1	3	31.9	691	73.95	80.15
181	control	53	1	2	12.5	2.4	60.9	81.63
182	control	50	1	3	12	330	56.05	77.08
183	case	54	1	3	40	31	50.78	75.36
184	control	66	2	1	.	0.02	75.55	81.51
185	control	57	1	3	36	352	64.24	70.83
186	control	64	2	1	.	402	55.62	84.5
187	control	56	1	3	.	7.66	77.31	75.75
188	control	69	1	2	19.5	not done	31.76	23.74
189	control	61	1	3	30	102	43.73	81.86
190	control	57	1	3	.	144	56.57	62.93
191	case	56	1	3	60	1740	51.19	71.67
192	control	55	1	3	41	2630	56.77	80.75
193	control	56	1	2	15	2.67	51.74	69.08
194	case	55	1	3	76	3630	44.95	69.5
195	control	54	1	3	16.5	1940	45.44	80.92
196	control	59	1	3	40	2380	33.62	69.83
197	control	61	2	1	.	0.89	83.1	93.29
198	control	72	1	3	8.55	519	55.68	82.38
199	control	53	1	1	.	2.88	79.86	85.03
200	control	50	1	3	1.45	2190	40.02	70.26
201	case	52	1	3	22.1	1410	43.11	71.22
202	control	73	1	2	63	0.87	40.4	55.57
203	control	64	2	1	.	0.62	67.47	80.88
204	control	52	1	3	28	1920	44.5	65.94
205	control	66	1	3	24.5	1900	50.22	63.02
206	control	59	1	3	64.5	2190	46.08	49.89
207	control	79	1	3	48	817	69.85	82.2
208	control	72	1	1	.	3.19	77.01	83.53
209	control	70	1	2	50	18.1	73.95	79.85
210	case	68	1	1	.	3.1	48.99	62.35
211	case	71	1	2	.	not done	43.45	63.91
212	case	61	1	3	40	2040	48	60.48
213	control	72	1	2	86	not done	74.7	78.6
214	control	78	1	1	.	5.34	74.73	76.84
215	case	72	1	3	22	591	29.4	50.94
216	control	67	1	2	38	1.47	58.53	71.95
217	control	66	1	1	.	1.39	73.51	74.56
218	control	76	1	2	24.5	not done	45.83	68.85
219	control	71	1	3	50	5380	51.33	72.95
220	case	74	1	3	17.1	1780	44.46	62.3
221	control	72	1	3	12	1800	61.55	71.23
222	case	50	1	3	31	342	29.52	61.1
223	case	78	1	2	114	0.577	56.37	75.92
224	control	78	1	2	48	36.4	70.31	74.14
225	case	76	1	2	48	1.72	48.09	78.54
226	case	69	2	1	.	0	78.19	85.66
227	control	61	1	3	37	1100	54.79	81.73
228	control	63	2	1	.	6.02	72.92	78.6
229	case	77	1	3	3.25	not done	51.74	74.29
230	control	69	2	3	0.9	1600	53.5	78.35
231	case	71	1	2	40	0.843	69.39	78.65
232	control	75	1	2	16.5	648	52.6	72.18
233	control	75	2	2	4.5	0.94	76.37	80.73
234	control	60	1	2	28	6.6	60.19	73.17
235	control	77	1	2	20	0.62	63.82	78.52
236	control	72	1	2	51	4.85	61.43	76.48
237	control	69	2	1	.	2.22	72.8	80.92
238	control	70	1	2	.	2.66	51.81	72.08
239	control	66	2	1	.	2.43	78.79	80.44
240	control	63	1	3	36	1610	33.86	58.48
241	control	72	1	3	30	384	65.4	79.75
242	control	66	2	1	.	13.1	81.15	83.61
243	control	63	1	3	46	1890	35.32	61.35
244	control	74	2	2	15	3.72	57.6	77.74
245	control	64	1	2	30	3.66	51.01	67.18
246	control	74	2	1	.	3.39	72.54	79.98
247	case	81	2	1	.	2.1	72.88	75.85
248	control	66	2	1	.	0.72	75.99	81.49
249	case	73	1	3	30	940	42.73	65.28
250	case	69	2	1	.	1.77	75.21	83.7
251	case	70	2	1	.	0.815	83.46	81.82
252	case	61	2	1	.	1.21	70.46	79.51
253	control	64	2	1	.	0.29	77.41	80.91
254	case	67	1	3	21	2120	53.26	68.98
255	case	69	1	3	38.25	201	54.99	78.67
256	case	66	2	1	.	1.89	69.23	82.05
257	control	62	2	1	.	0.49	75.4	82.03
258	control	62	2	1	.	2.5	76.65	77.56
259	control	68	1	3	72	455	62.94	74.4
260	control	64	1	2	10.5	1.49	69.05	78.84
261	case	66	1	3	47	2750	34.54	67.42
262	case	68	1	3	24	1620	44.65	74.64
263	control	69	1	2	0.3	0.94	66.89	79.24
264	case	63	1	3	10	1940	45.09	67.46
265	control	69	2	1	.	3.17	68.38	80.85
266	control	63	2	1	.	1.53	79.1	80.98
267	control	61	2	1	.	2.94	77.31	81.6
268	control	75	1	2	6	2.77	57.34	65.95
269	control	59	1	1	.	0.94	79.54	79.22
270	control	64	2	1	.	4.65	73.2	84.27
271	control	65	1	2	60	0.69	58.49	61.78
272	case	64	1	2	69	0.791	48.36	67.42
273	control	76	2	2	6.75	1.01	80.02	77.67
274	control	60	1	2	.	0.57	67.34	81.32
275	control	64	1	1	.	0.15	72.64	79.61
276	case	68	2	1	.	0.274	75.05	80.78
277	control	63	1	1	.	1.53	72.1	86.74
278	case	63	1	3	25	808	no DNA sample	no DNA sample
279	case	72	2	3	15.05	1400	51.49	76.9
280	control	53	1	3	30	2800	38	67.31
281	control	53	1	3	9.9	2200	45.18	76.09
282	control	65	1	3	26	1230	72.06	83.54
283	control	63	1	3	31.5	1100	43.22	66.47
284	case	71	1	2	76.5	0.906	63.46	76.51
285	control	64	1	2	46	1.64	56.42	75.12
286	control	63	1	2	61.5	0.46	36.85	90.38
287	control	79	2	3	13.5	822	62.71	75.34
288	case	70	1	3	42.5	3920	33.11	56.22
289	control	75	1	2	53	1.3	76.19	83.47
290	control	60	1	2	20	4.51	61.32	79.2
291	control	64	1	2	19	4.95	71.55	78.52
292	control	62	1	2	50	0.31	66.46	75.35
293	control	62	1	2	18.5	0.61	44.26	75.78
294	control	60	1	3	80	1270	26.38	60.3
295	case	72	1	3	15.25	115	42.11	74.05
296	control	76	1	2	78	0.64	76.18	82.44
297	case	63	1	3	75	0	37.78	63.72
298	control	64	1	3	49	1120	32.42	64.57
299	case	68	1	3	26	1320	57.07	73.35
300	control	63	1	2	6	1.99	79.31	82.67
301	control	65	2	1	.	0.79	77.81	80.77
302	control	68	2	1	.	5.51	71.48	84.27
303	case	68	2	3	3.85	933	78.27	81.7
304	control	71	1	2	84	29.7	63.43	75.58
305	case	67	1	3	23.5	480	52.87	67.73
306	control	61	1	3	36	1270	38.84	66.83
307	control	68	1	3	25.5	398	48.06	68.95
308	case	71	1	2	49	5.96	66.92	81.62
309	control	74	1	2	73.5	0.65	47.4	66.55
310	control	78	1	2	3.083	1.39	59.91	74.38
311	control	63	2	1	.	0.33	44.64	65.99
312	control	74	1	2	30	0.64	60.86	77.49
313	case	73	1	3	53.1	1480	67.89	75.65
314	control	70	1	2	141	not done	68.34	79.23
315	control	73	1	2	40	9.53	68.75	74.25
316	case	84	1	2	88.5	1.94	73.85	74.21
317	control	59	1	3	120	1170	53.53	74.5
318	control	77	1	2	8.6	not done	71.72	75.73
319	control	79	1	2	3	5.39	64.4	77.99
320	control	81	1	2	.	9.23	58.1	77.05
321	control	72	2	1	.	not done	86.14	80.9
322	control	71	2	1	.	0.16	68.2	77.64
323	case	75	1	3	27.5	699	38.85	67.85
324	case	74	2	1	.	0.0539	73.9	78.49
325	control	70	1	1	.	0.36	79.64	80.41
326	case	76	1	3	30	571	48.03	73.18
327	control	87	1	2	41.25	0.59	44.66	68.09
328	control	71	1	2	.	not done	55.66	72.67
329	control	71	1	1	.	1.62	51.14	68.08
330	case	70	1	3	56	1690	54.4	74.99
